# Supplementary material for: High-dose atorvastatin therapy progressively decreases skeletal muscle mitochondrial respiratory capacity in humans
Source: JCI Insight. 2024 Feb 22;9(4):e174125. doi: 10.1172/jci.insight.174125 (PMC10967389; doi:10.1172/jci.insight.174125)
Supplement: Supporting data values [file jciinsight-9-174125-s203.xlsx]

## Sheet: Fig 1A
	Pre								Post
VO2 max	20.8	27	19	19.4	27.8	28.6	33.3	24.8	19.9	23.9	18.7	17.9	28.1	26.6	27.8	26.5
	Pre			Post
	mean	SD	N	mean	SD	N
	25.0875	5.05214	8	23.675	4.2348	8
	Table Analyzed	Whole Body VO2 peak
	Column B	Post
	vs.	vs.
	Column A	Pre
	Paired t test
	P value	0.1129
	P value summary	ns
	Significantly different (P < 0.05)?	No
	One- or two-tailed P value?	Two-tailed
	t, df	t=1.812, df=7
	Number of pairs	8
	How big is the difference?
	Mean of differences (B - A)	-1.413
	SD of differences	2.205
	SEM of differences	0.7795
	95% confidence interval	-3.256 to 0.4308
	R squared (partial eta squared)	0.3193
	How effective was the pairing?
	Correlation coefficient (r)	0.902
	P value (one tailed)	0.0011
	P value summary	**
	Was the pairing significantly effective?	Yes

## Sheet: Fig 1B
VO2 max % change	-4.32692
	-11.4815
	-1.57895
	-7.73196
	1.07914
	-6.99301
	-16.5165
	-14.5161

## Sheet: Fig 1C
			Male				Female
IVGTT		Pre	2.86	2.7	4.1	2.4	5.33	2.49	5.62	3.33
		Pst	1.58	1.49	2.59	1.61	5.65	4.2	3.54	3

## Sheet: Fig 1D
	X Time	Pre								Post
	0	0.226768	0.17778	0.150981	0.101932	0.0870833	0.0998174	0.139854	0.05289	0.0671183	0.104737	0.108465	0.0229987	0.0905555	0.114649	0.125798	0.0146898
	15.7045	0.12171	0.163844	0.118822	0.0700893	0.0721978	0.128053	0.097658	0.0434189	0.0760989	0.0803819	0.0839274	0.0292465	0.0480769	0.122957	0.142535	0.020044
	31.5296	0.0912088	0.169314	0.0955372	0.0766392	0.0382801	0.0907575	0.0721218	0.0261941	0.0685348	0.0607876	0.0743675	0.0129157	0.0919318	0.104853	0.112485	0.00340316
	48.3167	0.127273	0.128399	0.0999542	0.0530303	0.0168202	0.0642444	0.0619132	0.0111913	0.051384	0.0526384	0.0747357	0.00489352	0.0554533	0.0575772	0.0928092	-0.0077401
	66.3511	0.0770658	0.126491	0.0414872	0.0409676	0.021884	0.0395782	0.0336522	0.0127005	0.0540668	0.0440882	0.07193	-0.00531333	0.0454441	0.0310643	0.078044	-0.00770396
	85.88	0.0136997	0.0911979	0.00962444	0.051935	0.00490405	0.0415031	0.0244058	0.00886389	0.0507962	0.0328723	0.0473307	-0.013151	0.030809	0.00182269	0.0746225	-0.00396177
	106.523	0.0479491	0.039612	0.0103303	0.0186774	0.00447664	0.0469916	0.0241062	0.00761191	0.0471682	0.027233	0.034834	-0.0127502	0.0159704	0.00668144	0.0663305	-0.0110661
	128.969	0.0268758	0.0623852	-0.00181503	0.00321347	0.00982258	0.0629278	0.0275808	0.00978936	0.0270802	0.0307628	0.0216759	-0.0102561	8.13355e-05	0.00222567	0.0658876	-0.00528504
	151.431	0.0285018	0.0831514	-0.00459887	-0.0101045	0.00240876	0.0440669	0.0235452	0.0062484	0.0546958	0.0224677	0.010179	-0.0107989	0.0358147	0.0056922	0.0601126	-0.0108637
	174.479	-0.0161829	0.0643341	-0.0109543	0.0205105	0.00177642	0.0470863	0.0230135	0.0111329	0.027548	0.0201904	0.0116249	-0.0121605	0.0305816	0.017338	0.0513082	-0.00995988
	197.517	-0.00582771	0.0702356	-0.0140165	0.013751	0.00573892	0.042574	0.0232993	0.0087535	0.0223755	0.018018	0.011094	-0.00667727	0.034618	0.000887492	0.0614748	-0.0106164
	219.93	-0.0175215	0.0672173	-0.00472256	0.0174621	0.0102752	0.0303595	0.0188612	0.00906632	0.0297481	0.0150047	0.0131334	-0.00870857	0.0315793	0.00328404	0.0572684	-0.00687281
	243.662	-0.0237196	0.0711047	0.00784255	0.00982935			0.0186041	0.0102255	0.01617511*	0.0200994	0.0133745	-0.0103468	0.0232979	0.00452677	0.0551384	-0.00856902
	260.03	-0.0246329	0.0748677	-0.0160589	0.0282634			0.0144966	0.0112695	0.0192961	0.0170246	0.014814	-0.015047	0.0355186		0.0581551	-0.011361
	269.405													0.04090425*
	300.86													0.01633387*
Nonlinear Fit Data														0.02914766*
Summary Table		Y0		Plateau		K		Half Life		Tau
		value	SEM	value	SEM	value	SEM	value	SEM
	Pre	0.131581	0.0101363	0.0128909	0.00663069	0.0179474	0.00402066	38.6211		value	SEM
	Post	0.0873783	0.00874862	0.0122581	0.00652689	0.015701	0.00510792	44.1466		63.69
Table of Results		Pre	Post
	One phase decay
	Best-fit values
	Y0	0.1316	0.08738
	Plateau	0.01289	0.01226
	K	0.01795	0.0157
	Half Life	38.62	44.15
	Tau	55.72	63.69
	Span	0.1187	0.07512
	Std. Error
	Y0	0.01014	0.008749
	Plateau	0.006631	0.006527
	K	0.004021	0.005108
	Span	0.01056	0.009225
	95% CI (asymptotic)
	Y0	0.1115 to 0.1517	0.07004 to 0.1047
	Plateau	-0.0002565 to 0.02604	-0.0006807 to 0.02520
	K	0.009975 to 0.02592	0.005575 to 0.02583
	Half Life	26.74 to 69.49	26.84 to 124.3
	Tau	38.58 to 100.2	38.72 to 179.4
	Span	0.09775 to 0.1396	0.05683 to 0.09341
	Goodness of Fit
	Degrees of Freedom	105	107
	R squared	0.5473	0.3826
	Sum of Squares	0.1157	0.09209
	Sy.x	0.0332	0.02934
	Constraints
	K	K > 0	K > 0
	Number of points
	# of X values	112	128
	# Y values analyzed	108	110

## Sheet: Fig 1E
	Pre								Post
Rate Constant	0.0221	0.0223	0.0154	0.0225	0.0220262	0.0173959	0.0283456	0.0292943	0.0088683	0.0201231	0.0128505	0.016995	0.0231283	0.0157211	0.0152459	0.0248396
	Pre			Post
	mean	SD	N	mean	SD	N
	0.0224202	0.00473841	8	0.0172215	0.00529735	8
	Table Analyzed	NIRS Rate Constant
	Column B	Post
	vs.	vs.
	Column A	Pre
	Paired t test
	P value	0.0273
	P value summary	*
	Significantly different (P < 0.05)?	Yes
	One- or two-tailed P value?	Two-tailed
	t, df	t=2.780, df=7
	Number of pairs	8
	How big is the difference?
	Mean of differences (B - A)	-0.005199
	SD of differences	0.00529
	SEM of differences	0.00187
	95% confidence interval	-0.009621 to -0.0007764
	R squared (partial eta squared)	0.5247
	How effective was the pairing?
	Correlation coefficient (r)	0.4488
	P value (one tailed)	0.1323
	P value summary	ns
	Was the pairing significantly effective?	No

## Sheet: Fig 1F
	Pre								Post
Time Constant	45.21	44.86	64.95	44.5	45.5241	51.4162	35.3915	34.1594	112.761	49.694	77.8205	59.4038	43.237	63.609	66.7294	45.2835
	Pre			Post
	mean	SD	N	mean	SD	N
	45.7514	9.59973	8	64.8173	22.6088	8
	Table Analyzed	NIRS Time Constant
	Column B	Post
	vs.	vs.
	Column A	Pre
	Paired t test
	P value	0.0426
	P value summary	*
	Significantly different (P < 0.05)?	Yes
	One- or two-tailed P value?	Two-tailed
	t, df	t=2.474, df=7
	Number of pairs	8
	How big is the difference?
	Mean of differences (B - A)	19.07
	SD of differences	21.8
	SEM of differences	7.707
	95% confidence interval	0.8426 to 37.29
	R squared (partial eta squared)	0.4665
	How effective was the pairing?
	Correlation coefficient (r)	0.2953
	P value (one tailed)	0.2388
	P value summary	ns
	Was the pairing significantly effective?	No

## Sheet: Fig 2A
	ADP	Pre								Day 14								Day 28								Day 56
	5	80.996	91.906	75.5443	80.3333	73.7556	51.7994	60.7212	105.618	111.4	66.0693	137.836	107.688	77.1197	33.5333	68.1824	63.8125	104.483	69.7481	71.0457	67.2732	47.3945	39.8899	57.9483	48.9313	87.0736	64.1352	62.2788	106.183	45.6495	63.9596	26.1314	52.2381
	25	104.793	101.164	94.8694	99.7138	96.9013	64.0829	69.317	116.688	135	90.1167	161.467	110.343	83.1925	64.0089	72.9047	60.1018	100.489	67.4923	84.6398	79.5719	62.4966	50.3536	64.5269	71.7948	92.1047	81.3091	79.9912	114.111	60.1732	63.5803	32.0568	55.4842
	100	163.214	144.307	138.79	128.627	155.015	99.6617	92.8824	157.309	163.9	133.349	197.677	149.341	101.601	115.637	93.3	103.388	124.057	74.2622	123.927	105.934	80.1009	78.1896	77.8262	94.6122	126.862	87.9787	96.4869	135.022	84.8253	95.1887	49.2688	87.6642
	250	197.668	172.224	186.217	133.828	192.05	140.017	120.159	215.15	203.8	167.863	247.396	193.059	130.362	157.966	123.234	153.886	167.409	100.886	169.287	128.34	93.328	114.274	101.205	133.554	142.101	89.9707	125.133	142.353	121.684	113.174	66.5878	117.622
	500	228.336	212.566	197.388	140.73	217.805	166.411	143.433	239.603	232.6	202.924	256.036	226.144	165.015	172.985	139.266	191.402	194.368	116.891	213.384	152.087	111.959	138.893	106.896	160.604	142.174	93.0972	153.396	157.852	142.086	127.499	82.519	138.042
	1000	261.497	253.77	256.97	157.043	242.959	178.074	152.471	261.563	245	213.305	244.839	262.282	183.8		138.19	219.151	225.714	144.117	234.718	177.454	127.306	161.924	106.351	165.672	135.269	90.3549	181.961	159.45	178.698	139.265	100.299	163.647
	2000	277.525	280.783	280.647	165.578	239.935	184.721	156.42	272.839	252.1	211.486	242.07	274.013	187.396		141.117	235.76	228.27	156.954	240.444	194.008	143.742	165.519	127.021	162.692	125.49	88.0403	207.666	160.068	173.587	143.152	112.233	179.088
	4000	287.098	277.721	302.989	175.251	238.356	183.071	155.341	277.077	260.3	196.0273*	213.363*	280.358	188.004		134.793	238.78	215.175	173.419	222.855	192.177	144.91	167.595	116.297	170.019	118.74	91.8016	220.239	155.746	157.99	136.485	117.822	190.267
	4500	277.098	281.721	312.989	165.251	208.356	173.071	158.341	270.077	265.3	196.0273*	213.363*	290.358	178.004		136.793	230.78	210.175	183.419	229.855	198.177	149.91	177.595	121.297	160.019	110.74	99.8016	226.239	156.746	150.99	130.485	113.822	196.267
Nonlin Fit of ADP Titration
			Pre	Day 14	Day 28	Day 56	Global (shared)
		Comparison of Fits
		Null hypothesis					Vmax same for all data sets
		Alternative hypothesis					Vmax different for at least one data set
		P value					<0.0001
		Conclusion (alpha = 0.05)					Reject null hypothesis
		Preferred model					Vmax different for at least one data set
		F (DFn, DFd)					22.39 (3, 272)
		Vmax different for at least one data set
		Best-fit values
		Vmax	225.7	211.3	171.9	139.8
		Km	44.38	29.54	48.09	18.78
		Std. Error
		Vmax	8.125	8.522	6.472	5.431
		Km	10.82	7.993	12.08	5.708
		95% CI (profile likelihood)
		Vmax	208.3 to 244.4	192.8 to 231.4	157.7 to 187.2	128.0 to 152.4
		Km	22.41 to 81.52	13.30 to 59.62	22.66 to 91.68	7.472 to 43.10
		Goodness of Fit
		Degrees of Freedom	70	62	70	70
		R squared	0.5742	0.5124	0.5406	0.3884
		Sum of Squares	152678	135904	94288	86556
		Sy.x	46.7	46.82	36.7	35.16
		Constraints
		Km	Km > 0	Km > 0	Km > 0	Km > 0
		Vmax same for all data sets
		Best-fit values
		Vmax	194.1	194.1	194.1	194.1	194.1
		Km	20.18	18.57	93.61	157.6
		Std. Error
		Vmax	4.208	4.208	4.208	4.208	4.208
		Km	5.314	4.916	21.12	33.24
		95% CI (profile likelihood)
		Vmax	184.7 to 203.9	184.7 to 203.9	184.7 to 203.9	184.7 to 203.9	184.7 to 203.9
		Km	10.43 to 36.38	9.281 to 34.51	50.82 to 158.8	83.68 to 275.5
		Goodness of Fit
		Degrees of Freedom					275
		R squared	0.4901	0.4854	0.4876	-0.08722	0.4888
		Sum of Squares	182870	143441	105155	153873	585339
		Sy.x					46.14
		Constraints
		Vmax	Vmax is shared	Vmax is shared	Vmax is shared	Vmax is shared
		Km	Km > 0	Km > 0	Km > 0	Km > 0
		Number of points
		# of X values	72	72	72	72
		# Y values analyzed	72	64	72	72

## Sheet: Fig 2B
Glutamate Titration
		X	Pre								Day 14								Day 28								Day 56
		250	75.6937	131.597	138.225	90.2806	83.6547	112.303	74.596	132.598	87.2775	72.2958	108.335	88.6699	40.7471	79.9482	91.1751	73.1028	113.046	67.5288	75.2	84.2451	60.5103	73.6269	70.3427	95.6829	52.9573	56.3728	37.1666	61.2781	52.1576	65.4646	38.6894	63.5402
		500	107.277	148.847	169.934	134.007	93.9761	132.569	117.778	165.433	98.9507	95.6626	103.758	108.288	56.4571	91.6798	119.689	100.616	114.862	73.4432	103.643	115.003	86.8737	106.677	92.0867	123.695	62.9953	81.7373	52.9676	109.923	66.3362	96.1146	57.8053	91.414
		1000	118.32	178.883	187.459	199.973	109.522	193.478	190.573	186.432	115.841	131.976	133.939	153.657	63.3104	132.47	146.4	140.232	137.522	73.0678	119.601	176.048	140.867	141.403	125.123	158.979	82.5776	133.981	79.9716	160.598	102.758	131.896	92.2845	124.866
		2000	165.572	190.187	236.334	243.11	155.093	243.841	230.012	197.882	154.685	174.173	182.279	214.028	71.1258	161.732	167.138	166.134	167.194	102.213	123.558	233.066	163.888	155.713	141.343	182.302	103.423	144.866	122.39	200.245	158.952	171.706	125.711	181.214
		3000	196.791	211.976	303.291	265.899	185.376	256.101	242.254	212.293		202.121	200.373	242.566	72.2046	180.253	167.79	198.844	202.295	106.673	122.613	244.505	182.266	158.836	153.913	191.009	110.86	164.05	133.465	221.447	178.124	188.476	144.383	198.343
		4000	210.917	235.969	345.355	284.605	205.674	256.759	248.444	213.624	188.605	228.983	206.911	265.575	68.1442	194.154	177.543	212.762	210.378	137.162	114.951	246.095	183.741	153.696	169.621	189.85	121.614	176.758	141.96	225.89	185.687	201.233	151.809	202.093
		6000	243.749	249.063	373.914	289.095	229.741	265.378	251.584	227.675	203.123	248.955	203.773	271.486	63.4467	205.876	178.77	213.426	216.133	156.068	115.615	244.591	180.284	140.745	172.038	202.946	126.717	171.526	141.943	227.404	189.042	207.629	155.389	201.498
		8000	260.166	258.651	361.939	281.829	241.175	269.649	247.172	219.239	221.464	265.997	191.369	273.299	62.9104	210.895	180.676	221.532	234.559	153.775	111.468	242.28	179.988	129.708	163.896	202.272	132.275	175.478	140.553	225.897	193.935	208.684	157.052	200.524
		9000	254.197	260.506	414.414	269.315	243.563	232.181	240.985	210.75	211.048	250.382	140.021	251.19	53.3612	184.746	190.709	236.794	224.814	164.458	89.9731	222.008	187.906	125.098	161.839	189.489	136.868	162.63	138.427	207.107	186.377	200.412	158.983	194.231
Nonlin Fit
		Comparison of Fits
		Null hypothesis					Km same for all data sets
		Alternative hypothesis					Km different for at least one data set
		P value					0.257
		Conclusion (alpha = 0.05)					Do not reject null hypothesis
		Preferred model					Km same for all data sets
		F (DFn, DFd)					1.355 (3, 279)
		Km different for at least one data set
		Best-fit values
		Vmax	281.9	211.5	186.3	197.3
		Km	556.7	545.9	366.1	687.6
		Std. Error
		Vmax	9.486	10.98	7.371	7.359
		Km	90.72	137.7	81.11	115.6
		95% CI (profile likelihood)
		Vmax	263.2 to 302.5	190.5 to 235.8	172.2 to 201.8	183.5 to 212.6
		Km	391.8 to 779.1	315.8 to 906.1	228.4 to 560.1	492.6 to 949.0
		Goodness of Fit
		Degrees of Freedom	70	69	70	70
		R squared	0.6707	0.4629	0.4763	0.71
		Sum of Squares	115921	154260	91518	58950
		Sy.x	40.69	47.28	36.16	29.02
		Constraints
		Km	Km > 0	Km > 0	Km > 0	Km > 0
		Km same for all data sets
		Best-fit values
		Vmax	279.9	210.7	196.1	189.1
		Km	532.2	532.2	532.2	532.2	532.2
		Std. Error
		Vmax	7.236	6.719	6.574	6.526
		Km	52.6	52.6	52.6	52.6	52.6
		95% CI (profile likelihood)
		Vmax	265.8 to 294.6	197.6 to 224.2	183.4 to 209.2	176.3 to 202.3
		Km	434.6 to 648.0	434.6 to 648.0	434.6 to 648.0	434.6 to 648.0	434.6 to 648.0
		Goodness of Fit
		Degrees of Freedom					282
		R squared	0.6704	0.4628	0.4534	0.7002	0.6536
		Sum of Squares	116034	154281	95513	60948	426776
		Sy.x					38.9
		Constraints
		Km	Km > 0 and shared	Km > 0 and shared	Km > 0 and shared	Km > 0 and shared
		Number of points
		# of X values	72	72	72	72
		# Y values analyzed	72	71	72	72

## Sheet: Fig 2C
Succinate Titration
	X	Pre								Day 14								Day 28								Day 56
	250	71.5852	73.3569	86.0109	168.221	73.852	68.7215	102.348	140.348	85.6762	63.6142	89.5578	107.612	50.3839	74.6859	45.6437	50.552	67.0444	47.2067	77.557	98.0203	53.5825	51.948	110.027	56.7797	104.46	57.3461	55.6442	100.265	29.017	35.2908	29.1119	57.9397
	500	74.443	113.412	123.018	198.706	101.15	98.1357	115.998	159.482	119.15	104.129	104.322	120.819	70.7156	88.1331	74.6579	77.736	78.5884	45.4669	100.079	123.436	60.0518	76.696	122.873	79.9601	128.271	72.3208	78.3815	111.098	39.8042	53.3977	39.7182	69.8122
	1000	133.833	146.459	167.986	233.774	118.986	138.334	145.859	179.727	150.341	172.933	125.675	140.235	95.2527	137.945	123.705	124.357	118.736	50.2636	145.736	145.689	82.1295	117.805	146.06	103.752	174.722	87.5823	113.275	121.883	56.2504	85.0922	58.7737	100.241
	2000	212.154	206.412	223.006	293.995	190.529	207.008	195.759	230.541	170.596	222.673	195.321	190.99	137.043	199.921	188.943	188.962	182.536	61.1707	206.921	161.449	119.21	190.585	174.679	140.578	224.169	124.079	185.55	161.652	82.7207	131.638	85.2982	139.768
	3000	257.462	250.724	274.709	327.917	229.664	243.769	222.52	249.082		255.473	246.689	207.645	163.651	237.301	234.454	234.041	209.511	67.4569	259.834	180.914	140.974	224.633	173.015	171.02	241.81	135.247	233.904	175.859	101.102	165.581	105.389	167.799
	4000	302.336	273.921	332.944	354.999	251.301	272.19	234.763	278.346	219.715	286.327	278.73	233.053	185.239	264.757	265.389	255.497	228.878	76.9372	286.586	214.279	153.556	258.937	176.117	191.318	267.319	138.975	258.894	201.966	111.256	187.789	115.697	184.566
	6000	311.353	331.586	364.853	388.68	300.449	323.108	261.288	317.865	241.29	316.514	340.09	257.318	212.449	308.389	306.608	299.745	252.503	134.625	343.933	251.05	177.185	299.804	202.69	206.715	279.425	144.89	305.849	222.515	125.177	222.833	135.536	217.1
	8000	346.844	356.954	408.046	408.061	309.111	353.61	285.108	355.429	245.505	333.851	355.18	272.889	223.21	334.573	337.633	327.505	277.197	180.536	365.23	264.07	191.478	324.701	206.845	225.149	292.608	149.542	331.685	240.451	132.454	243.341	144.623	228.608
	9000	362.711	346.752	410.896	414.288	316.356	361.446	298.659	342.031	247.443	341.675	346.793	269.027	226.865	335.803	336.293	340.716	266.031	233.563	397.946	260.383	208.434	332.191	215.748	228.331	303.503	152.749	326.584	240.408	131.712	266.831	146.891	226.795
Nonlin Fit
		Pre	Day 14	Day 28	Day 56	Global (shared)
	Comparison of Fits
	Null hypothesis					Vmax same for all data sets
	Alternative hypothesis					Vmax different for at least one data set
	P value					<0.0001
	Conclusion (alpha = 0.05)					Reject null hypothesis
	Preferred model					Vmax different for at least one data set
	F (DFn, DFd)					9.430 (3, 279)
	Vmax different for at least one data set
	Best-fit values
	Vmax	399.9	356.5	296.7	253.5
	Km	1395	1596	1593	1404
	Std. Error
	Vmax	14.76	13.95	21.25	19.63
	Km	179.8	207.5	378.3	378.7
	95% CI (profile likelihood)
	Vmax	370.4 to 434.5	329.5 to 388.4	256.3 to 353.6	217.7 to 303.8
	Km	1050 to 1852	1212 to 2103	929.0 to 2739	782.3 to 2513
	Goodness of Fit
	Degrees of Freedom	70	69	70	70
	R squared	0.842	0.8598	0.6219	0.5588
	Sum of Squares	111639	82409	194428	196056
	Sy.x	39.94	34.56	52.7	52.92
	Constraints
	Km	Km > 0	Km > 0	Km > 0	Km > 0
	Vmax same for all data sets
	Best-fit values
	Vmax	356.9	356.9	356.9	356.9	356.9
	Km	966.6	1602	2723	3704
	Std. Error
	Vmax	10.29	10.29	10.29	10.29	10.29
	Km	126.7	191.3	291.2	376.5
	95% CI (profile likelihood)
	Vmax	336.0 to 380.5	336.0 to 380.5	336.0 to 380.5	336.0 to 380.5	336.0 to 380.5
	Km	735.0 to 1259	1239 to 2049	2141 to 3422	2943 to 4616
	Goodness of Fit
	Degrees of Freedom					282
	R squared	0.8215	0.8598	0.5984	0.4853	0.7508
	Sum of Squares	126128	82410	206549	228712	643799
	Sy.x					47.78
	Constraints
	Vmax	Vmax is shared	Vmax is shared	Vmax is shared	Vmax is shared
	Km	Km > 0	Km > 0	Km > 0	Km > 0
	Number of points
	# of X values	72	72	72	72
	# Y values analyzed	72	71	72	72

## Sheet: Fig 2D
	Max ADP Titration		Day 0	Day 14	Day 28	Day 56
			287.098	260.3	215.175	118.74
			277.721	196.027	173.419	91.8016
			302.989	213.363*	222.855	220.239
			175.251	280.358	192.177	155.746
			238.356	188.004	144.91	157.99
			183.071		167.595	136.485
			155.341	134.793	116.297	117.822
			277.077	238.78	170.019	190.267
	Table Analyzed	Max ADP Titration								Number of families	1
										Number of comparisons per family	3
	Mixed-effects model (REML)	Matching: Across row								Alpha	0.05
	Assume sphericity?	No
	Alpha	0.05								Dunnett's multiple comparisons test	Mean Diff.	95.00% CI of diff.	Below threshold?	Summary	Adjusted P Value	A-?
										Day 0 vs. Day 14	20.74	-60.59 to 102.1	No	ns	0.751	B	Day 14
	Fixed effect (type III)	P value	P value summary	Statistically significant (P < 0.05)?	F (DFn, DFd)	Geisser-Greenhouse's epsilon				Day 0 vs. Day 28	61.81	14.44 to 109.2	Yes	*	0.0151	C	Day 28
	Treatment (between columns)	0.0018	**	Yes	F (2.070, 13.11) = 10.44	0.6899				Day 0 vs. Day 56	88.48	25.42 to 151.5	Yes	*	0.0105	D	Day 56
	Random effects	SD	Variance							Test details	Mean 1	Mean 2	Mean Diff.	SE of diff.	n1	n2	q	DF
	Individual (between rows)	32.78	1074							Day 0 vs. Day 14	237.1	216.4	20.74	24.62	8	6	0.8424	5
	Residual	34.93	1220							Day 0 vs. Day 28	237.1	175.3	61.81	15.9	8	8	3.887	7
										Day 0 vs. Day 56	237.1	148.6	88.48	21.17	8	8	4.18	7
	Was the matching effective?
	Chi-square, df	5.902, 1
	P value	0.0151
	P value summary	*
	Is there significant matching (P < 0.05)?	Yes
	Data summary
	Number of treatments (columns)	4
	Number of subjects (rows)	8
	Number of missing values	2

[truncated: 14 more sheets: Fig 2E, Fig 2F, Fig 2G, Fig 2I, Fig 2J, Fig 3A&3B, Fig 3C&3D, Fig 3E&3F, Fig 3G&3H, Fig S1, Fig S2, Fig S3, Fig S4, VO2 max Validation]
